# Supplementary material for: Boosting Biomass Quantity and Quality by Improved Mixotrophic Culture of the Diatom Phaeodactylum tricornutum
Source: Front Plant Sci. 2021 Apr 9;12:642199. doi: 10.3389/fpls.2021.642199 (PMC8063856; doi:10.3389/fpls.2021.642199)
Supplement: Supplementary File 1 — Calibration curve obtained by the correlation of the absorbance and dry weight. [file Table_1.xlsx]

## Sheet: logC_C0^-1
g/L
time (days)
0	0.403333	0.0520256	6	0.331667	0.0495648	6	0.41	0.0126491	6	0.391667	0.0147196	6	0.4	0.0167332	6	0.448333	0.0312517	6
1	0.503333	0.063456	6	0.55	0.0447214	6	0.558333	0.0491596	6	0.585	0.0524404	6	0.415	0.0187083	6	0.7	0.0485798	6
2	0.611667	0.0598052	6	0.643333	0.0484424	6	0.65	0.05	6	0.8	0.1	5				1.07333	0.0163299	6
3				0.65	0.032249	6	0.676667	0.0560952	6	0.8975	0.0899537	4	0.558333	0.0475044	6	1.335	0.0339116	6
4				0.716667	0.0258199	6	0.718333	0.0183485	6	1.15	0.150111	4	0.666667	0.0484424	6	1.47	0.123126	6
5	0.786667	0.0546504	6	0.913333	0.0706163	6	0.756667	0.0338625	6	1.56	0.0621825	4	0.793333	0.108197	6	1.82167	0.0132916	6
6	0.846667	0.0450185	6	0.956667	0.0665332	6	0.786667	0.0467618	6	1.745	0.166233	4	0.928333	0.107595	6
7	0.873333	0.0484424	6	1.03333	0.0516398	6	0.83	0.0389872	6	2.215	0.0645497	4	1.10333	0.170607	6	2.46667	0.47911	6
8	0.973333	0.0504645	6	1.15333	0.0602218	6	0.84	0.0551362	6	2.26	0.118884	4	1.31167	0.0955859	6	2.4	0.1	3
9	1.02667	0.0524087	6	1.33333	0.0480278	6	1.01333	0.125007	6	2.435	0.0704746	4	1.53667	0.0776316	6	2.78667	0.110151	3
12	1.27667	0.0806639	6	1.53	0.0704273	6	1.07667	0.146788	6	2.4225	0.389904	4	1.61167	0.12368	6	3.202	0.258882	5
14	1.31667	0.0752773	6	1.46333	0.0776316	6	1.28333	0.163299	6	2.9925	0.19721	4				4.47	0.613623	4
17							1.38	0.0704273	6	3.035	0.19485	4	1.97	0.0258199	4	4.29667	0.810053	6
19							1.57333	0.312581	6	3.0525	0.0499166	4				5.26667	0.904758	6
20							1.6	0.141421	6	3.055	0.176352	4	2.0925	0.00957427	4	5.435	0.058023	4
21										3.2175	0.221115	4	2.355	0.129228	4	6.52333	0.338979	6
24										3.33	0.108934	4	2.62333	0.130026	6	6.68833	0.288265	6
26										3.945	0.0645497	4	2.82667	0.162809	6	7.74	0.452843	4
28										4.09	0.139523	4	2.45	0.126491	6	8.22333	0.144591	6
31										4.58	0.477703	6	2.50667	0.0821381	6	9.11	0.603214	4
32										4.66833	0.233274	6	2.58333	0.154229	6	10.075	0.74281	4
33										4.73	0.150111	4
35										4.865	0.562998	4				11.385	0.0704746	4
38										5.55	0.238048	4				11.665	0.199081	4
40
42										5.03333	0.18619	6				11.55	0.238048	4
log C/C0
time (days)	E10			E10+GLY			EE			EE+GLY			EE+BIC			EE+BIC+GLY
0	0	0	6	0	0	6	0	0	6	0	0	6	0	0	6	0	0	6
1	0.223333	0.0625033	6	0.511667	0.117033	6	0.305	0.0983362	6	0.396667	0.0814043	6	0.0366667	0.0196638	6	0.446667	0.109118	6
2	0.418333	0.054191	6	0.668333	0.113211	6	0.458	0.0454973	5	0.71	0.0969536	5				0.875	0.0723187	6
3				0.678333	0.173253	6	0.496667	0.101915	6	0.8375	0.0895824	4	0.331667	0.0752108	6	1.095	0.0728697	6
4				0.778333	0.142326	6	0.561667	0.0444597	6	1.085	0.129228	4	0.508333	0.0806019	6	1.18667	0.0814043	6
5	0.671667	0.105151	6	1.02	0.105641	6	0.61	0.0414729	6	1.395	0.0238048	4	0.68	0.155435	6	1.405	0.0692098	6
6	0.746667	0.125007	6	1.065	0.0971082	6	0.648333	0.0658534	6	1.505	0.0932738	4	0.838333	0.135117	6
7	0.781667	0.107223	6	1.14333	0.113959	6	0.703333	0.0539135	6	1.7475	0.0170783	4	1.00333	0.166213	6	1.69167	0.158293	6
8	0.888333	0.115658	6	1.255	0.152676	6	0.715	0.0665582	6	1.7675	0.0704154	4	1.185	0.0683374	6	1.7	0.130767	3
9	0.94	0.138275	6	1.4	0.146697	6	0.898333	0.10496	6	1.84	0.0559762	4	1.34333	0.0768548	6	1.85333	0.125033	3
12	1.16	0.122638	6	1.53667	0.108197	6	0.955	0.122434	6	1.83	0.170685	4	1.39333	0.102697	6	1.97	0.129615	5
14	1.19167	0.17949	6	1.49167	0.122868	6	1.13333	0.133965	6	2.0475	0.078475	4				2.2725	0.106888	4
17							1.21	0.032249	6	2.0625	0.0713559	4	1.6075	0.0170783	4	2.24833	0.14838	6
19							1.32833	0.207501	6	2.0675	0.0464579	4				2.45667	0.11894	6
20							1.35833	0.0962116	6	2.07	0.0748331	4	1.6675	0.0287228	4	2.5125	0.0906918	4
21										2.1025	0.0525198	4	1.785	0.0655744	4	2.67833	0.0744088	6
24										2.155	0.0556776	4	1.87833	0.0773089	6	2.705	0.0750333	6
26										2.325	0.0173205	4	1.95333	0.067429	6	2.8625	0.0974252	4
28										2.36	0.0382971	4	1.81	0.0442719	6	2.91333	0.0665332	6
31										2.45333	0.0789092	6	1.835	0.0216795	6	3.0275	0.109659	4
32										2.47833	0.0381663	6	1.865	0.0864292	6	3.1275	0.109659	4
33										2.5075	0.0359398	4
35										2.5075	0.0877021	4				3.21	0.0547723	4
38										2.665	0.0506623	4				3.275	0.06245	4
40
42										2.55167	0.017224	6				3.2675	0.0655108	4
exponetial growth rate
E10			E10+GLY			EE			EE+GLY			EE+BIC			EE+BIC+GLY
MEAN	SD	N	MEAN	SD	N	MEAN	SD	N	MEAN	SD	N	MEAN	SD	N	MEAN	SD	N
0.077776	0.00393909	5	0.0982117	0.00420928	6	0.06216	0.00698623	6	0.18625	0.0174657	4	0.16475	0.0213098	6	0.18064	0.0285175	5

## Sheet: BIOMASS_ANALYSIS
	EE+BIC
		CARBOHYDRATES (mg/g DW)		FAMES (%DW)		EPA (%FAMES)		FUCOXANTHIN (mg/g DW)		BIOMASS (g/L)		CARB PROD (mg/L/d)		FAMES PROD (mg/L/d)		EPA PROD (mg/L/d)		FUC PROD (mg/L/d)
	time (d)	MEAN	SD	MEAN (%)	SD	MEAN (%)	SD	MEAN	SD	MEAN	SD	MEAN	SD	MEAN	SD	MEAN	SD	MEAN	SD
	0	57.225	5.74878	6.525	0.176777	14.68	0.09			0.4	0.0167332	#DIV/0!	#DIV/0!	26.1	0.130081	3.83148	0.259763
	1.75	47.095	1.53442	6.67	1.72534	17.23	0.28			0.486667	0.0331063	13.0969	0.987855	18.549	0.868216	3.19598	1.69879
	3.75	59.035	13.8381	8.46	2.27688	19.45	0.12			0.666667	0.0484424	10.4951	2.57559	15.04	1.57227	2.92528	1.181
	6.75	69.63	7.35391	7.125	1.64756	17.12	0.25			1.10333	0.170607	11.3815	2.13124	11.6463	2.18679	1.99385	0.418278
	8.75	71.155	18.7313	7.715	2.92035	16.02	0.35			1.53667	0.0776316	12.4962	3.34959	13.549	4.5274	2.17055	0.534754
	10.75	112.405	6.34275	9.595	1.13844	19.28	0.18			1.61167	0.12368	16.852	1.60521	14.3851	2.18511	2.77344	0.204494
	13.75	86.21	5.69928	10.595	1.0253	14	0.58			1.79083	0.0747498	11.2282	0.877862	13.7992	1.99967	1.93189	0.104826
	15.75	77.17	1.95161	17.915	1.73241	12.11	0.07	5.65	0.01	1.9	0.045	9.3094	0.322556	21.6117	3.38887	2.61718	0.133304	0.681587	0.0161879
	16.75	57.62	9.19239	11.9	1.14551	15.35	0.2			1.97	0.0258199	6.7768	1.08478	13.9958	2.27748	2.14836	0.105019
	20.75	70.41	6.75	10.53	0.4	16.09	0.17			2.355	0.129228	7.99111	0.882707	11.9509	1.65502	1.9229	0.0317612
	22.75	69.99	40.8142	10.56	0.212132	19.67	0.3	6.135	0.4	2.62333	0.130026	8.07064	4.72331	12.1769	1.48156	2.39519	0.0196162	0.707435	0.0579393
	24.75	86.84	6.15183	7.885	0.162635	18.84	0.57			2.82667	0.162809	9.91789	0.905515	9.00536	1.36358	1.69661	0.0149179
	27.75	33.83	14.4533	7.54	0.537401	18.27	0.34	5.4	0.18	2.45	0.126491	2.98679	1.28534	6.65694	1.62578	1.21622	0.0356744	0.476757	0.0292989
	29.75	68.38	2.40416	8.335	0.827315	17.3	0.53	5.285	0.2	2.50667	0.0821381	5.76154	0.276907	7.02288	2.18389	1.21496	0.048371	0.445302	0.022291
	31.75	94.145	1.84555	11.27	1.06066	15.56	1.25	5.775	0.3	2.58333	0.154229	7.66009	0.481342	9.16982	3.24485	1.42682	0.0532485	0.469882	0.0371857
												16.852		21.6117		3.19598		0.707435
							10	10	1	0.1	0.01	0.01
	EE+BIC+GLY
		CARBOHYDRATES (mg/g DW)		FAMES (%DW)		EPA (%FAMES)		FUCOXANTHIN (mg/g DW)		BIOMASS (g/L)		CARB PROD (mg/L/d)		FAMES PROD (mg/L/d)		EPA PROD (mg/L/d)		FUC PROD (mg/L/d)
	time (d)	MEAN	SD	MEAN	SD	MEAN	SD	MEAN	SD	MEAN	SD	MEAN	SD	MEAN	SD	MEAN	SD	MEAN	SD
	0	50.59	1.04	7.67	0.15	17.13	0.16			0.448333	0.0312517	22.6812	#DIV/0!	34.3872	0.248955	5.89052	#DIV/0!
	2.875	48.38	0.57	4.22	0.46	19.14	0.2			1.335	0.0339116	22.4651	5.07217	19.5955	0.219323	3.75057	0.306421
	4.875	73.06	3.86	6.46	0.13	17.78	0.07			1.82167	0.0132916	27.3007	14.1171	24.1394	0.0516722	4.29199	0.0475181
	5.875	95.45	9.66	9.9	0.24	18.79	0.39			2.46667	0.47911	40.0755	31.5386	41.566	0.813616	7.81024	0.112598
	9.875	75.38	4.55	10.45	0.99	16.43	0.1			2.78667	0.110151	21.2718	7.60867	29.4893	0.302715	4.84509	0.165152
	11.875	77.04	7.68	19.27	1.65	17.71	0.09			3.202	0.258882	20.7732	11.4686	51.96	0.611904	9.20212	0.249648
	13.875	60.9	2.53	12.64	0.7	23.36	0.37			4.47	0.613623	19.6197	4.5586	40.7213	0.602779	9.5125	0.130981
	16.8958	33.06	2.13	10.89	0.47	22.02	0.24			4.29667	0.810053	8.40727	2.81543	27.6936	0.535616	6.09814	0.0807175
	18.8958	113.76	15.12	11.53	0.48	26.41	0.06	7.08	0.05	5.26667	0.904758	31.7073	21.1357	32.1365	0.568051	8.48726	0.0868988	1.97335	0.339286
	20.8958	122.52	1.98	8.99	0.29	23.52	0.03			6.52333	0.338979	38.2487	2.23559	28.0653	0.171654	6.60096	0.035764
	23.8958	29.13	7.73	9.64	0.2	19.78	0.19	6.42	0.23	6.68833	0.288265	8.15335	6.40277	26.9819	0.129063	5.33702	0.0209187	1.79693	0.100709
	25.8958	108.93	9.15	9.41	0.55	18.89	0.1			7.74	0.452843	32.5581	6.68781	28.1255	0.232598	5.31291	0.0434667
	27.8958	149.47	3.57	12.24	0.32	14.98	0.19			8.22333	0.144591	44.0618	2.17063	36.0819	0.113682	5.40508	0.0191549
	30.8958	144.58	3.46	11.16	0.25	18.82	0.23			9.11	0.603214	42.6311	2.36655	32.9066	0.230021	6.19302	0.0274346
	32.8958	163.21	9.94	12.66	0.56	18.3	0.11			10.075	0.74281	49.9863	5.5565	38.7738	0.333374	7.0956	0.0424155
	34.8958	162.19	11.79	12.86	0.28	21.4	0.17			11.385	0.0704746	52.9156	7.27331	41.9566	0.0949721	8.97872	0.0182306
	37.8958	178.39	5.6	12.87	0.31	20.2	0.2			11.665	0.199081	54.9116	3.12998	39.6161	0.116948	8.00245	0.0188855
	39.875	120.68	7.67	12.76	0.35	14.72	0.02			11.55	0.238048	34.9556	2.83206	36.96	0.126809	5.44051	0.0150099
												54.9116		51.96		9.5125		1.97335
	E+gly	CARBOHYDRATES (mg/g DW)		FAMES (%DW)		EPA (%FAMES)		FUCOXANTHIN (mg/g DW)		BIOMASS (g/L)		CARB PROD (mg/L/d)		FAMES PROD (mg/L/d)		EPA PROD (mg/L/d)		FUC PROD (mg/L/d)
	time (d)	MEAN	STD	MEAN	STD	MEAN	STD	MEAN	STD	MEAN	STD	MEAN	STD	MEAN	STD	MEAN	STD	MEAN	STD
	12	243.41	17.12	25.45	0.86	8.79	0.11	1.66	0.855	1.53	0.0704273	31.0348	2.60872	32.4487	2.2235	2.85225	0.777081	0.21165	0.109447
	14	196.62	16.08	26.36	0.06	10.42	0.12	1.05	0.2	1.46333	0.0776316	20.5515	2.0034	27.5525	2.04825	2.87097	0.214694	0.10975	0.0217004
												31.0348		32.4487		2.87097		0.21165
	E	CARBOHYDRATES (mg/g DW)		FAMES (%DW)		EPA (%FAMES)		FUCOXANTHIN (mg/g DW)		BIOMASS (g/L)		CARB PROD (mg/L/d)		FAMES PROD (mg/L/d)		EPA PROD (mg/L/d)		FUC PROD (mg/L/d)
	time (d)	MEAN	SD	MEAN	SD	MEAN	SD	MEAN	SD	MEAN	SD	MEAN	SD	MEAN	SD	MEAN	SD	MEAN	SD
	12	157.17	8.67	13.68	0.35	10.46	0.01	3.395	0.46	1.28	0.0752773	16.7648	1.35179	14.592	1.12302	1.52632	0.38031	0.362133	0.0534893
	14	153.01	11.58	13.43	0.65	16.75	0.16	3.72	0.12	1.31667	0.0752773	14.3902	1.3649	12.6306	1.32458	2.11562	0.0781169	0.349857	0.0229664
												16.7648		14.592		2.11562		0.362133
EE		CARBOHYDRATES (mg/g DW)		FAMES (%DW)		EPA (%FAMES)				BIOMASS (g/L)		CARB PROD (mg/L/d)		FAMES PROD (mg/L/d)		EPA PROD (mg/L/d)
	time (d)	MEAN	SD	MEAN	SD	MEAN	SD			MEAN	SD	MEAN	SD	MEAN	SD	MEAN	SD
	14			8.9	1.17	17.12	0.23			1.28333	0.163299			8.15833	2.08968	1.39671	0.143466
	20	61.89	4.05	12.48	0.15	12.48	0.15			1.6	0.141421	4.9512	0.544513	9.984	1.78118	1.246	0.258399
												4.9512		9.984		1.39671
EE +gly		CARBOHYDRATES (mg/g DW)		FAMES (%DW)		EPA (%FAMES)				BIOMASS (g/L)		CARB PROD (mg/L/d)		FAMES PROD (mg/L/d)		EPA PROD (mg/L/d)
	time (d)	MEAN	SD	MEAN	SD	MEAN	SD			MEAN	SD	MEAN	SD	MEAN	SD	MEAN	SD
	14			9.765	0.23	19.06	0.55			2.9925	0.19721			20.8727	2.04505	3.97833	0.506311
	20	166.97	9.42	15.58	0.26	10.47	0.05			3.055	0.176352	25.5047	2.05865	23.7984	2.86007	2.4917	0.387076
	42	118.67	11.04	16.38	0.61	19.45	0.12			5.03333	0.18619	14.2216	1.4238	19.63	4.32761	3.81804	1.22651
												25.5047		23.7984		3.97833

## Sheet: TABLE_4_+_STAT_ANALYSIS
	E10		E10+GLY		EE		EE +GLY		EE + BIC		EE+BIC+GLY
	MEAN	SD	MEAN	SD	MEAN	SD	MEAN	SD	MEAN	SD	MEAN	SD
Final biomass concentration (g/L)	1.31667	0.0752773	1.46333	0.0776316	1.6	0.141421	5.03333	0.18619	2.58333	0.154229	11.55	0.238048
exponetial growth rate (d-1)	0.077776	0.00393909	0.0982117	0.00420928	0.06216	0.00698623	0.18625	0.0174657	0.16475	0.0213098	0.18064	0.0285175
max FAMEs mg /L/d	14.592	1.12302	32.4487	2.2235	9.984	1.78118	23.7984	2.86007	21.6117	3.38887	51.96	0.611904
max EPA mg/L/d	2.11562	0.08	2.87097	0.214694	1.39671	0.14	3.97833	0.506311	3.19598	1.7	9.5125	0.13
max Carbohydrates mg/L/d	16.7648	1.35179	31.0348	2.61	4.9512	0.544513	25.5047	2.05865	16.852	13.1815	54.9116	2.39719
max Fucoxanthine mg/L/d	0.362133	0.0534893	0.21165	0.109447					0.707435	0.0579393	1.97335	0.339286
	E10+GLY/E10		EE+GLY/EE		EE+BIC+GLY/EE+BIC
	MEAN	p value	MEAN	p value	MEAN	p value
Final biomass concentration (g/L)	1.11139	0.5392	3.14583	<0,0001	4.47097	<0,0001
exponetial growth rate (d-1)	1.26275	0.3271	2.9963	<0,0001	1.09645	0.5942
max FAMEs mg /L/d	2.22374	<0,0001	2.38366	<0,0001	2.40425	<0,0001
max EPA mg/L/d	1.35703	0.7014	2.84837	0.0012	2.97639	<0,0001
max Carbohydrates mg/L/d	1.85119	<0,0001	5.15121	<0,0001	3.25845	<0,0001
max Fucoxanthine mg/L/d	0.584453	0.6617	--	--	2.78944	<0,0001
ANOVA ONE WAY (BIOMASS CONCENTRATION)	Mean Diff,	95,00% CI of diff,	Below threshold?	Summary	Adjusted P Value
E10 vs. E10+GLY	-0.1467	-0,4094 to 0,1160	No	ns	0.5392	A-B
E10 vs. EE	-0.2833	-0,5460 to -0,02064	Yes	*	0.0288	A-C
E10 vs. EE+GLY	-3.717	-3,979 to -3,454	Yes	****	<0,0001	A-D
E10 vs. EE+BIC	-1.267	-1,529 to -1,004	Yes	****	<0,0001	A-E
E10 vs. EE+BIC+GLY	-10.23	-10,53 to -9,940	Yes	****	<0,0001	A-F
E10+GLY vs. EE	-0.1367	-0,3994 to 0,1260	No	ns	0.6116	B-C
E10+GLY vs. EE+GLY	-3.57	-3,833 to -3,307	Yes	****	<0,0001	B-D
E10+GLY vs. EE+BIC	-1.12	-1,383 to -0,8573	Yes	****	<0,0001	B-E
E10+GLY vs. EE+BIC+GLY	-10.09	-10,38 to -9,793	Yes	****	<0,0001	B-F
EE vs. EE+GLY	-3.433	-3,696 to -3,171	Yes	****	<0,0001	C-D
EE vs. EE+BIC	-0.9833	-1,246 to -0,7206	Yes	****	<0,0001	C-E
EE vs. EE+BIC+GLY	-9.95	-10,24 to -9,656	Yes	****	<0,0001	C-F
EE+GLY vs. EE+BIC	2.45	2,187 to 2,713	Yes	****	<0,0001	D-E
EE+GLY vs. EE+BIC+GLY	-6.517	-6,810 to -6,223	Yes	****	<0,0001	D-F
EE+BIC vs. EE+BIC+GLY	-8.967	-9,260 to -8,673	Yes	****	<0,0001	E-F
Test details	Mean 1	Mean 2	Mean Diff,	SE of diff,	n1	n2	q	DF
E10 vs. E10+GLY	1.317	1.463	-0.1467	0.08596	6	6	2.413	28
E10 vs. EE	1.317	1.6	-0.2833	0.08596	6	6	4.661	28
E10 vs. EE+GLY	1.317	5.033	-3.717	0.08596	6	6	61.14	28
E10 vs. EE+BIC	1.317	2.583	-1.267	0.08596	6	6	20.84	28
E10 vs. EE+BIC+GLY	1.317	11.55	-10.23	0.09611	6	4	150.6	28
E10+GLY vs. EE	1.463	1.6	-0.1367	0.08596	6	6	2.248	28
E10+GLY vs. EE+GLY	1.463	5.033	-3.57	0.08596	6	6	58.73	28
E10+GLY vs. EE+BIC	1.463	2.583	-1.12	0.08596	6	6	18.43	28
E10+GLY vs. EE+BIC+GLY	1.463	11.55	-10.09	0.09611	6	4	148.4	28
EE vs. EE+GLY	1.6	5.033	-3.433	0.08596	6	6	56.48	28
EE vs. EE+BIC	1.6	2.583	-0.9833	0.08596	6	6	16.18	28
EE vs. EE+BIC+GLY	1.6	11.55	-9.95	0.09611	6	4	146.4	28
EE+GLY vs. EE+BIC	5.033	2.583	2.45	0.08596	6	6	40.31	28
EE+GLY vs. EE+BIC+GLY	5.033	11.55	-6.517	0.09611	6	4	95.89	28
EE+BIC vs. EE+BIC+GLY	2.583	11.55	-8.967	0.09611	6	4	131.9	28
ANOVA ONE WAY (EXPONANTIAL GROWTH RATE)	Mean Diff,	95,00% CI of diff,	Below threshold?	Summary	Adjusted P Value
E10 vs. E10+GLY	-0.02044	-0,05060 to 0,009726	No	ns	0.3271	A-B
E10 vs. EE	0.01562	-0,01455 to 0,04578	No	ns	0.6115	A-C
E10 vs. EE+GLY	-0.1085	-0,1419 to -0,07506	Yes	****	<0,0001	A-D
E10 vs. EE+BIC	-0.08697	-0,1171 to -0,05681	Yes	****	<0,0001	A-E
E10 vs. EE+BIC+GLY	-0.1029	-0,1344 to -0,07136	Yes	****	<0,0001	A-F
E10+GLY vs. EE	0.03605	0,007294 to 0,06481	Yes	**	0.0081	B-C
E10+GLY vs. EE+GLY	-0.08804	-0,1202 to -0,05589	Yes	****	<0,0001	B-D
E10+GLY vs. EE+BIC	-0.06654	-0,09530 to -0,03778	Yes	****	<0,0001	B-E
E10+GLY vs. EE+BIC+GLY	-0.08243	-0,1126 to -0,05227	Yes	****	<0,0001	B-F
EE vs. EE+GLY	-0.1241	-0,1562 to -0,09194	Yes	****	<0,0001	C-D
EE vs. EE+BIC	-0.1026	-0,1313 to -0,07383	Yes	****	<0,0001	C-E
EE vs. EE+BIC+GLY	-0.1185	-0,1486 to -0,08832	Yes	****	<0,0001	C-F
EE+GLY vs. EE+BIC	0.0215	-0,01065 to 0,05365	No	ns	0.3408	D-E
EE+GLY vs. EE+BIC+GLY	0.00561	-0,02780 to 0,03902	No	ns	0.9951	D-F
EE+BIC vs. EE+BIC+GLY	-0.01589	-0,04605 to 0,01427	No	ns	0.5942	E-F
Test details	Mean 1	Mean 2	Mean Diff,	SE of diff,	n1	n2	q	DF
E10 vs. E10+GLY	0.07778	0.09821	-0.02044	0.009817	5	6	2.944	26
E10 vs. EE	0.07778	0.06216	0.01562	0.009817	5	6	2.25	26
E10 vs. EE+GLY	0.07778	0.1863	-0.1085	0.01088	5	4	14.11	26
E10 vs. EE+BIC	0.07778	0.1648	-0.08697	0.009817	5	6	12.53	26
E10 vs. EE+BIC+GLY	0.07778	0.1806	-0.1029	0.01025	5	5	14.19	26
E10+GLY vs. EE	0.09821	0.06216	0.03605	0.00936	6	6	5.447	26
E10+GLY vs. EE+GLY	0.09821	0.1863	-0.08804	0.01046	6	4	11.9	26
E10+GLY vs. EE+BIC	0.09821	0.1648	-0.06654	0.00936	6	6	10.05	26
E10+GLY vs. EE+BIC+GLY	0.09821	0.1806	-0.08243	0.009817	6	5	11.87	26
EE vs. EE+GLY	0.06216	0.1863	-0.1241	0.01046	6	4	16.77	26
EE vs. EE+BIC	0.06216	0.1648	-0.1026	0.00936	6	6	15.5	26
EE vs. EE+BIC+GLY	0.06216	0.1806	-0.1185	0.009817	6	5	17.07	26
EE+GLY vs. EE+BIC	0.1863	0.1648	0.0215	0.01046	4	6	2.906	26
EE+GLY vs. EE+BIC+GLY	0.1863	0.1806	0.00561	0.01088	4	5	0.7295	26
EE+BIC vs. EE+BIC+GLY	0.1648	0.1806	-0.01589	0.009817	6	5	2.289	26
ANOVA ONE WAY (CARBOHYDRATES PRODUCTIVITY)	Mean Diff,	95,00% CI of diff,	Below threshold?	Summary	Adjusted P Value
E10 vs. E10+GLY	-14.27	-18,53 to -10,01	Yes	****	<0,0001	A-B
E10 vs. EE	11.81	7,554 to 16,07	Yes	****	<0,0001	A-C
E10 vs. EE+GLY	-8.74	-13,00 to -4,484	Yes	****	<0,0001	A-D
E10 vs. EE+BIC	-0.09	-4,346 to 4,166	No	ns	>0,9999	A-E
E10 vs. EE+BIC+GLY	-38.15	-42,41 to -33,89	Yes	****	<0,0001	A-F
E10+GLY vs. EE	26.08	21,82 to 30,34	Yes	****	<0,0001	B-C
E10+GLY vs. EE+GLY	5.53	1,274 to 9,786	Yes	**	0.007	B-D
E10+GLY vs. EE+BIC	14.18	9,924 to 18,44	Yes	****	<0,0001	B-E
E10+GLY vs. EE+BIC+GLY	-23.88	-28,14 to -19,62	Yes	****	<0,0001	B-F
EE vs. EE+GLY	-20.55	-24,81 to -16,29	Yes	****	<0,0001	C-D
EE vs. EE+BIC	-11.9	-16,16 to -7,644	Yes	****	<0,0001	C-E
EE vs. EE+BIC+GLY	-49.96	-54,22 to -45,70	Yes	****	<0,0001	C-F
EE+GLY vs. EE+BIC	8.65	4,394 to 12,91	Yes	****	<0,0001	D-E
EE+GLY vs. EE+BIC+GLY	-29.41	-33,67 to -25,15	Yes	****	<0,0001	D-F
EE+BIC vs. EE+BIC+GLY	-38.06	-42,32 to -33,80	Yes	****	<0,0001	E-F
Test details	Mean 1	Mean 2	Mean Diff,	SE of diff,	n1	n2	q	DF
E10 vs. E10+GLY	16.76	31.03	-14.27	1.339	4	4	15.07	18
E10 vs. EE	16.76	4.95	11.81	1.339	4	4	12.47	18
E10 vs. EE+GLY	16.76	25.5	-8.74	1.339	4	4	9.229	18
E10 vs. EE+BIC	16.76	16.85	-0.09	1.339	4	4	0.09504	18
E10 vs. EE+BIC+GLY	16.76	54.91	-38.15	1.339	4	4	40.29	18
E10+GLY vs. EE	31.03	4.95	26.08	1.339	4	4	27.54	18
E10+GLY vs. EE+GLY	31.03	25.5	5.53	1.339	4	4	5.84	18
E10+GLY vs. EE+BIC	31.03	16.85	14.18	1.339	4	4	14.97	18
E10+GLY vs. EE+BIC+GLY	31.03	54.91	-23.88	1.339	4	4	25.22	18
EE vs. EE+GLY	4.95	25.5	-20.55	1.339	4	4	21.7	18
EE vs. EE+BIC	4.95	16.85	-11.9	1.339	4	4	12.57	18
EE vs. EE+BIC+GLY	4.95	54.91	-49.96	1.339	4	4	52.76	18
EE+GLY vs. EE+BIC	25.5	16.85	8.65	1.339	4	4	9.134	18
EE+GLY vs. EE+BIC+GLY	25.5	54.91	-29.41	1.339	4	4	31.06	18
EE+BIC vs. EE+BIC+GLY	16.85	54.91	-38.06	1.339	4	4	40.19	18
ANOVA ONE WAY (FAMES PRODUCTIVITY)	Mean Diff,	95,00% CI of diff,	Below threshold?	Summary	Adjusted P Value
E10 vs. E10+GLY	-17.86	-22,83 to -12,89	Yes	****	<0,0001	A-B
E10 vs. EE	4.61	-0,3640 to 9,584	No	ns	0.0785	A-C
E10 vs. EE+GLY	-9.21	-14,18 to -4,236	Yes	***	0.0002	A-D
E10 vs. EE+BIC	-7.02	-11,99 to -2,046	Yes	**	0.0033	A-E
E10 vs. EE+BIC+GLY	-37.37	-42,34 to -32,40	Yes	****	<0,0001	A-F
E10+GLY vs. EE	22.47	17,50 to 27,44	Yes	****	<0,0001	B-C
E10+GLY vs. EE+GLY	8.65	3,676 to 13,62	Yes	***	0.0004	B-D
E10+GLY vs. EE+BIC	10.84	5,866 to 15,81	Yes	****	<0,0001	B-E
E10+GLY vs. EE+BIC+GLY	-19.51	-24,48 to -14,54	Yes	****	<0,0001	B-F
EE vs. EE+GLY	-13.82	-18,79 to -8,846	Yes	****	<0,0001	C-D
EE vs. EE+BIC	-11.63	-16,60 to -6,656	Yes	****	<0,0001	C-E
EE vs. EE+BIC+GLY	-41.98	-46,95 to -37,01	Yes	****	<0,0001	C-F
EE+GLY vs. EE+BIC	2.19	-2,784 to 7,164	No	ns	0.727	D-E
EE+GLY vs. EE+BIC+GLY	-28.16	-33,13 to -23,19	Yes	****	<0,0001	D-F
EE+BIC vs. EE+BIC+GLY	-30.35	-35,32 to -25,38	Yes	****	<0,0001	E-F
Test details	Mean 1	Mean 2	Mean Diff,	SE of diff,	n1	n2	q	DF
E10 vs. E10+GLY	14.59	32.45	-17.86	1.565	4	4	16.14	18
E10 vs. EE	14.59	9.98	4.61	1.565	4	4	4.166	18
E10 vs. EE+GLY	14.59	23.8	-9.21	1.565	4	4	8.322	18
E10 vs. EE+BIC	14.59	21.61	-7.02	1.565	4	4	6.343	18
E10 vs. EE+BIC+GLY	14.59	51.96	-37.37	1.565	4	4	33.77	18
E10+GLY vs. EE	32.45	9.98	22.47	1.565	4	4	20.3	18
E10+GLY vs. EE+GLY	32.45	23.8	8.65	1.565	4	4	7.816	18
E10+GLY vs. EE+BIC	32.45	21.61	10.84	1.565	4	4	9.795	18
E10+GLY vs. EE+BIC+GLY	32.45	51.96	-19.51	1.565	4	4	17.63	18
EE vs. EE+GLY	9.98	23.8	-13.82	1.565	4	4	12.49	18
EE vs. EE+BIC	9.98	21.61	-11.63	1.565	4	4	10.51	18
EE vs. EE+BIC+GLY	9.98	51.96	-41.98	1.565	4	4	37.93	18
EE+GLY vs. EE+BIC	23.8	21.61	2.19	1.565	4	4	1.979	18
EE+GLY vs. EE+BIC+GLY	23.8	51.96	-28.16	1.565	4	4	25.44	18
EE+BIC vs. EE+BIC+GLY	21.61	51.96	-30.35	1.565	4	4	27.42	18
ANOVA ONE WAY (Epa prod)	Mean Diff,	95,00% CI of diff,	Below threshold?	Summary	Adjusted P Value
E10 vs. E10+GLY	-0.75	-2,401 to 0,9006	No	ns	0.7014	A-B
E10 vs. EE	0.72	-0,9306 to 2,371	No	ns	0.7344	A-C
E10 vs. EE+GLY	-1.86	-3,511 to -0,2094	Yes	*	0.0221	A-D
E10 vs. EE+BIC	-1.08	-2,731 to 0,5706	No	ns	0.3401	A-E
E10 vs. EE+BIC+GLY	-7.39	-9,041 to -5,739	Yes	****	<0,0001	A-F
E10+GLY vs. EE	1.47	-0,1806 to 3,121	No	ns	0.0975	B-C
E10+GLY vs. EE+GLY	-1.11	-2,761 to 0,5406	No	ns	0.3129	B-D
E10+GLY vs. EE+BIC	-0.33	-1,981 to 1,321	No	ns	0.9867	B-E
E10+GLY vs. EE+BIC+GLY	-6.64	-8,291 to -4,989	Yes	****	<0,0001	B-F
EE vs. EE+GLY	-2.58	-4,231 to -0,9294	Yes	**	0.0012	C-D
EE vs. EE+BIC	-1.8	-3,451 to -0,1494	Yes	*	0.028	C-E
EE vs. EE+BIC+GLY	-8.11	-9,761 to -6,459	Yes	****	<0,0001	C-F
EE+GLY vs. EE+BIC	0.78	-0,8706 to 2,431	No	ns	0.6675	D-E
EE+GLY vs. EE+BIC+GLY	-5.53	-7,181 to -3,879	Yes	****	<0,0001	D-F
EE+BIC vs. EE+BIC+GLY	-6.31	-7,961 to -4,659	Yes	****	<0,0001	E-F
Test details	Mean 1	Mean 2	Mean Diff,	SE of diff,	n1	n2	q	DF
E10 vs. E10+GLY	2.12	2.87	-0.75	0.5194	4	4	2.042	18
E10 vs. EE	2.12	1.4	0.72	0.5194	4	4	1.96	18
E10 vs. EE+GLY	2.12	3.98	-1.86	0.5194	4	4	5.065	18
E10 vs. EE+BIC	2.12	3.2	-1.08	0.5194	4	4	2.941	18
E10 vs. EE+BIC+GLY	2.12	9.51	-7.39	0.5194	4	4	20.12	18
E10+GLY vs. EE	2.87	1.4	1.47	0.5194	4	4	4.003	18
E10+GLY vs. EE+GLY	2.87	3.98	-1.11	0.5194	4	4	3.022	18
E10+GLY vs. EE+BIC	2.87	3.2	-0.33	0.5194	4	4	0.8985	18
E10+GLY vs. EE+BIC+GLY	2.87	9.51	-6.64	0.5194	4	4	18.08	18
EE vs. EE+GLY	1.4	3.98	-2.58	0.5194	4	4	7.025	18
EE vs. EE+BIC	1.4	3.2	-1.8	0.5194	4	4	4.901	18
EE vs. EE+BIC+GLY	1.4	9.51	-8.11	0.5194	4	4	22.08	18
EE+GLY vs. EE+BIC	3.98	3.2	0.78	0.5194	4	4	2.124	18
EE+GLY vs. EE+BIC+GLY	3.98	9.51	-5.53	0.5194	4	4	15.06	18
EE+BIC vs. EE+BIC+GLY	3.2	9.51	-6.31	0.5194	4	4	17.18	18
anova one way (fucoxanthin)	Mean Diff,	95,00% CI of diff,	Below threshold?	Summary	Adjusted P Value
E10 vs. E10+GLY	0.15	-0,2340 to 0,5340	No	ns	0.6617	A-B
E10 vs. EE+BIC	-0.35	-0,7340 to 0,03395	No	ns	0.0783	A-C
E10 vs. EE+BIC+GLY	-1.61	-1,994 to -1,226	Yes	****	<0,0001	A-D
E10+GLY vs. EE+BIC	-0.5	-0,8840 to -0,1160	Yes	*	0.0104	B-C
E10+GLY vs. EE+BIC+GLY	-1.76	-2,144 to -1,376	Yes	****	<0,0001	B-D
EE+BIC vs. EE+BIC+GLY	-1.26	-1,644 to -0,8760	Yes	****	<0,0001	C-D
Test details	Mean 1	Mean 2	Mean Diff,	SE of diff,	n1	n2	q	DF
E10 vs. E10+GLY	0.36	0.21	0.15	0.1293	4	4	1.64	12
E10 vs. EE+BIC	0.36	0.71	-0.35	0.1293	4	4	3.827	12
E10 vs. EE+BIC+GLY	0.36	1.97	-1.61	0.1293	4	4	17.61	12
E10+GLY vs. EE+BIC	0.21	0.71	-0.5	0.1293	4	4	5.468	12
E10+GLY vs. EE+BIC+GLY	0.21	1.97	-1.76	0.1293	4	4	19.25	12
EE+BIC vs. EE+BIC+GLY	0.71	1.97	-1.26	0.1293	4	4	13.78	12
