# Supplementary material for: Boosting Biomass Quantity and Quality by Improved Mixotrophic Culture of the Diatom Phaeodactylum tricornutum
Source: Front Plant Sci. 2021 Apr 9;12:642199. doi: 10.3389/fpls.2021.642199 (PMC8063856; doi:10.3389/fpls.2021.642199)
Supplement: Supplementary File 2 — EE medium composition. [file Table_2.xlsx]

## Sheet: lnCxC0-1_(fig_2a-c),_tab1
ln C/C0
Days	E10			E10+GLY			EE			EE+GLY			EE+BIC			EE+BIC+GLY
	MEAN	SD	N	MEAN	SD	N	MEAN	SD	N	MEAN	SD	N	MEAN	SD	N	MEAN	SD	N
0	0	0	4	0	0	4	0	0	4	0	0	4	0	0	2	0	0	2
1	0.066604	0.0120394	4	0.104677	0.016006	4	0.0788075	0.0170666	4	0.127816	0.0232375	4	0.139836	0.0338945	2	0.183064	0.0230453	2
2	0.171924	0.00213589	4	0.305091	0.050831	4	0.197509	0.0353314	4	0.290233	0.0613648	4	0.402811	0.0486893	2	0.469064	0.0489728	2
3	0.35084	0.0781138	4	0.474898	0.10141	4	0.358768	0.0375139	4	0.548925	0.0473395	4	0.733386	0.0353129	2	0.812904	0.0644125	2
6	0.521059	0.0503926	4	0.862951	0.0470103	4	0.797815	0.157942	4	1.32719	0.19846	4	1.13738	0.0253498	2	1.46561	0.0422312	2
7	0.609605	0.0434335	4	0.978247	0.0221398	4	0.890215	0.148399	4	1.50361	0.227404	4	1.21367	0.00366352	2	1.56723	0.0559626	2
8	0.653564	0.021059	4	0.999935	0.0147179	4	0.991199	0.222031	4	1.73547	0.334748	4	1.26616	0.0391801	2	1.64108	0.0574595	2
9	0.747246	0.0192094	4	1.0762	0.0247594	4	1.03833	0.26774	4	1.90205	0.308883	4	1.46668	0.0347253	2	1.84527	0.0522778	2
10	0.780868	0.0240729	4	1.09733	0.0411543	4	1.1432	0.260136	4	1.96765	0.363983	4	1.37133	0.0171671	2	1.93979	0.0885524	2
Linear regression of E10 (day1-6)				Y = 0,07969*X + 0,02624			0.002417		F = 57.05. DFn = 1, DFd = 68
Linear regression of E10 + gly (day1-6)				Y = 0,1164*X + 0,06070			0.004213		P<0.0001
Linear regression of EE (day1-6)				Y = 0,1211*X - 0,008249			0.00729		F = 57.77. DFn = 1, DFd = 68
Linear regression of EE + gly (day1-6)				Y = 0,2155*X - 0,05654			0.01005		P<0.0001
Linear regression of EE + BIC (day1-6)				Y = 0,1469*X + 0,1083			0.0131		F = 9.264. DFn = 1, DFd = 14
Linear regression of EE+BIC+gly (day1-6)				Y = 0,1996*X + 0,08243			0.01134		P=0.0088
	E10	E10+GLY	EE	EE+GLY	EE+BIC	EE+BIC+GLY
GROWTH RATE	0.08	0.12	0.12	0.21	0.145	0.2
RATIO	1.5		1.75		1.37931
	E	E+GLY	EE	EE+GLY	EE+BIC	EE+BIC+GLY
Final Biomass (g/L)	0,874±0,075	1,177±0,059	1,095±0,027	1,857±0,104	1,306±0,117	2,017±0,032
Final cell concentration (cells/mL)	8400000	9600000	13000000	27000000	18600000	34000000
Number of families	1
Number of comparisons per family	20
Alpha	0.05
ONE-WAY ANOVA	Mean Diff,	95,00% CI of diff,	Below threshold?	Summary	Adjusted P Value
e10 vs. e10+gly	-0.04	-0,05789 to -0,02211	Yes	****	<0,0001	A-B
e10 vs. ee	-0.04	-0,05789 to -0,02211	Yes	****	<0,0001	A-C
e10 vs. ee+gly	-0.13	-0,1479 to -0,1121	Yes	****	<0,0001	A-D
e10 vs. ee+bic	-0.065	-0,08692 to -0,04308	Yes	****	<0,0001	A-E
e10 vs. ee+bic+gly	-0.12	-0,1419 to -0,09808	Yes	****	<0,0001	A-F
e10+gly vs. ee	0	-0,01789 to 0,01789	No	ns	>0,9999	B-C
e10+gly vs. ee+gly	-0.09	-0,1079 to -0,07211	Yes	****	<0,0001	B-D
e10+gly vs. ee+bic	-0.025	-0,04692 to -0,003084	Yes	*	0.0216	B-E
e10+gly vs. ee+bic+gly	-0.08	-0,1019 to -0,05808	Yes	****	<0,0001	B-F
ee vs. ee+gly	-0.09	-0,1079 to -0,07211	Yes	****	<0,0001	C-D
ee vs. ee+bic	-0.025	-0,04692 to -0,003084	Yes	*	0.0216	C-E
ee vs. ee+bic+gly	-0.08	-0,1019 to -0,05808	Yes	****	<0,0001	C-F
ee+gly vs. ee+bic	0.065	0,04308 to 0,08692	Yes	****	<0,0001	D-E
ee+gly vs. ee+bic+gly	0.01	-0,01192 to 0,03192	No	ns	0.6718	D-F
ee+bic vs. ee+bic+gly	-0.055	-0,08031 to -0,02969	Yes	****	<0,0001	E-F
Test details	Mean 1	Mean 2	Mean Diff,	SE of diff,	n1	n2	q	DF
e10 vs. e10+gly	0.08	0.12	-0.04	0.005456	4	4	10.37	14
e10 vs. ee	0.08	0.12	-0.04	0.005456	4	4	10.37	14
e10 vs. ee+gly	0.08	0.21	-0.13	0.005456	4	4	33.7	14
e10 vs. ee+bic	0.08	0.145	-0.065	0.006682	4	2	13.76	14
e10 vs. ee+bic+gly	0.08	0.2	-0.12	0.006682	4	2	25.4	14
e10+gly vs. ee	0.12	0.12	0	0.005456	4	4	0	14
e10+gly vs. ee+gly	0.12	0.21	-0.09	0.005456	4	4	23.33	14
e10+gly vs. ee+bic	0.12	0.145	-0.025	0.006682	4	2	5.291	14
e10+gly vs. ee+bic+gly	0.12	0.2	-0.08	0.006682	4	2	16.93	14
ee vs. ee+gly	0.12	0.21	-0.09	0.005456	4	4	23.33	14
ee vs. ee+bic	0.12	0.145	-0.025	0.006682	4	2	5.291	14
ee vs. ee+bic+gly	0.12	0.2	-0.08	0.006682	4	2	16.93	14
ee+gly vs. ee+bic	0.21	0.145	0.065	0.006682	4	2	13.76	14
ee+gly vs. ee+bic+gly	0.21	0.2	0.01	0.006682	4	2	2.116	14
ee+bic vs. ee+bic+gly	0.145	0.2	-0.055	0.007716	2	2	10.08	14

## Sheet: gly_consumption_(fig__2d)
% day 0
DAYS	E10			EE			EE+BIC
	MEAN	SD	N	MEAN	SD	N	MEAN	SD	N
0	100	0	4	100	0	4	100	0	2
1	98.5885	1.22261	4	95.3138	1.45442	4	91.0871	1.96195	2
3	93.01	4.20535	4	89.8789	3.15572	4	80.1931	5.29814	2
6	89.6567	3.53475	4	79.2202	1.64175	4	56.7784	11.5564	2
10	82.4459	3.9701	4	66.202	4.65643	4	38.1145	11.0614	2
Anova two way-test
Within each row, compare columns (simple effects within rows)
Number of families	5
Number of comparisons per family	3
Alpha	0.05
Tukey's multiple comparisons test	Mean Diff,	95,00% CI of diff,	Below threshold?	Summary	Adjusted P Value
day0
E10 vs. EE	0
E10 vs. EE+BIC	0
EE vs. EE+BIC	0
day1
E10 vs. EE	3.275	0,3347 to 6,215	Yes	*	0.0329
E10 vs. EE+BIC	7.501	-6,782 to 21,78	No	ns	0.121
EE vs. EE+BIC	4.227	-8,090 to 16,54	No	ns	0.2405
day3
E10 vs. EE	3.131	-5,121 to 11,38	No	ns	0.5029
E10 vs. EE+BIC	12.82	-18,52 to 44,15	No	ns	0.2003
EE vs. EE+BIC	9.686	-30,32 to 49,69	No	ns	0.309
day6
E10 vs. EE	10.44	3,668 to 17,20	Yes	*	0.011
E10 vs. EE+BIC	32.88	-92,89 to 158,6	No	ns	0.2155
EE vs. EE+BIC	22.44	-120,6 to 165,4	No	ns	0.3254
day10
E10 vs. EE	16.24	6,788 to 25,70	Yes	**	0.0047
E10 vs. EE+BIC	44.33	-69,25 to 157,9	No	ns	0.1452
EE vs. EE+BIC	28.09	-77,24 to 133,4	No	ns	0.2303
Test details	Mean 1	Mean 2	Mean Diff,	SE of diff,	N1	N2	q	DF
Row 1
E10 vs. EE	100	100	0	0	4	4
E10 vs. EE+BIC	100	100	0	0	4	2
EE vs. EE+BIC	100	100	0	0	4	2
Row 2
E10 vs. EE	98.59	95.31	3.275	0.95	4	4	4.875	5.828
E10 vs. EE+BIC	98.59	91.09	7.501	1.516	4	2	6.998	1.408
EE vs. EE+BIC	95.31	91.09	4.227	1.566	4	2	3.816	1.585
Row 3
E10 vs. EE	93.01	89.88	3.131	2.629	4	4	1.684	5.565
E10 vs. EE+BIC	93.01	80.19	12.82	4.296	4	2	4.219	1.674
EE vs. EE+BIC	89.88	80.19	9.686	4.065	4	2	3.37	1.372
Row 4
E10 vs. EE	89.66	79.22	10.44	1.949	4	4	7.574	4.237
E10 vs. EE+BIC	89.66	56.78	32.88	8.361	4	2	5.561	1.095
EE vs. EE+BIC	79.22	56.78	22.44	8.213	4	2	3.864	1.02
Row 5
E10 vs. EE	82.45	66.2	16.24	3.06	4	4	7.508	5.854
E10 vs. EE+BIC	82.45	38.11	44.33	8.07	4	2	7.769	1.131
EE vs. EE+BIC	66.2	38.11	28.09	8.161	4	2	4.867	1.182

## Sheet: N_consumption_(fig__2e-g)
% day 0
Days	E10			E10+GLY			EE			EE+GLY			EE+BIC			EE+BIC+GLY
	MEAN	SD	N	MEAN	SD	N	MEAN	SD	N	MEAN	SD	N	MEAN	SD	N	MEAN	SD	N
0	100	0	4	100	0	4	100	0	4	100	0	4	100	0	2	100	0	2
1	87.515	6.51902	4	88.47	7.87962	4	91.9625	1.01906	4	94.68	1.92999	4	92.18	1.62635	2	95.3313	1.47863	2
2	80.5375	3.32796	4	82.7725	3.51962	4	86.63	1.31562	4	83.5325	1.4826	4	85.985	2.84964	2	88.1315	0.387961	2
3	75.6475	6.14224	4	70.22	11.4398	4	83.72	1.31638	4	83.5325	7.25287	4	85.32	1.90919	2	78.794	3.34522	2
6	69.4475	3.07893	4	47.1825	10.5915	4	82.67	1.16258	4	76.0975	1.53376	4	82.4	3.21026	2	74.8447	4.83117	2
7	64.7725	4.83722	4	35.9125	11.5136	4	79.2625	2.05229	4	68.565	4.35266	4	74.425	6.2579	2	63.9855	8.50578	2
8	60.5125	3.14471	4	27.045	8.7402	4	75.6925	1.16228	4	62.3675	7.9228	4	67.255	4.60327	2	52.5973	1.45081	2
9	54.5225	8.39809	4	23.0675	10.1972	4	67.0125	0.86654	4	55.6225	5.37575	4	60.745	2.93449	2	51.0818	0.519716	2
10	41.1325	5.00002	4	19.62	4.35478	4	57.6075	5.18052	4	47.925	2.3364	4	52.605	0.855599	2	49.6377	0.512398	2
Within each row, compare columns (simple effects within rows)
Number of families	1
Number of comparisons per family	135
Alpha	0.05
Šídák's multiple comparisons test	Predicted (LS) mean diff,	95,00% CI of diff,	Below threshold?	Summary	Adjusted P Value
day0
E10 vs. E10+GLY	0	-13,59 to 13,59	No	ns	>0,9999
EE vs. EE+GLY	0	-13,59 to 13,59	No	ns	>0,9999
EE+BIC vs. EE+BIC+GLY	0	-19,22 to 19,22	No	ns	>0,9999
day1
E10 vs. E10+GLY	-0.9546	-14,55 to 12,64	No	ns	>0,9999
EE vs. EE+GLY	-2.714	-16,31 to 10,88	No	ns	>0,9999
EE+BIC vs. EE+BIC+GLY	-3.152	-22,38 to 16,07	No	ns	>0,9999
day2
E10 vs. E10+GLY	-2.234	-15,83 to 11,36	No	ns	>0,9999
EE vs. EE+GLY	3.095	-10,50 to 16,69	No	ns	>0,9999
EE+BIC vs. EE+BIC+GLY	-2.144	-21,37 to 17,08	No	ns	>0,9999
day3
E10 vs. E10+GLY	5.427	-8,166 to 19,02	No	ns	>0,9999
EE vs. EE+GLY	0.1868	-13,41 to 13,78	No	ns	>0,9999
EE+BIC vs. EE+BIC+GLY	6.527	-12,70 to 25,75	No	ns	>0,9999
day6
E10 vs. E10+GLY	22.27	8,673 to 35,86	Yes	****	<0,0001
EE vs. EE+GLY	6.571	-7,022 to 20,16	No	ns	>0,9999
EE+BIC vs. EE+BIC+GLY	7.553	-11,67 to 26,78	No	ns	>0,9999
day7
E10 vs. E10+GLY	28.86	15,27 to 42,46	Yes	****	<0,0001
EE vs. EE+GLY	10.7	-2,897 to 24,29	No	ns	0.4749
EE+BIC vs. EE+BIC+GLY	10.44	-8,786 to 29,66	No	ns	0.999
day8
E10 vs. E10+GLY	33.47	19,87 to 47,06	Yes	****	<0,0001
EE vs. EE+GLY	13.32	-0,2691 to 26,92	No	ns	0.0639
EE+BIC vs. EE+BIC+GLY	14.66	-4,564 to 33,88	No	ns	0.5669
day9
E10 vs. E10+GLY	31.46	17,86 to 45,05	Yes	****	<0,0001
EE vs. EE+GLY	11.39	-2,203 to 24,98	No	ns	0.3061
EE+BIC vs. EE+BIC+GLY	9.662	-9,562 to 28,89	No	ns	>0,9999
day10
E10 vs. E10+GLY	21.51	7,920 to 35,11	Yes	****	<0,0001
EE vs. EE+GLY	9.682	-3,911 to 23,27	No	ns	0.7561
EE+BIC vs. EE+BIC+GLY	2.965	-16,26 to 22,19	No	ns	>0,9999
Test details	Predicted (LS) mean 1	Predicted (LS) mean 2	Predicted (LS) mean diff,	SE of diff,	N1	N2	t	DF
day0
E10 vs. E10+GLY	100	100	0	3.722	4	4	0	126
EE vs. EE+GLY	100	100	0	3.722	4	4	0	126
EE+BIC vs. EE+BIC+GLY	100	100	0	5.264	2	2	0	126
day1
E10 vs. E10+GLY	87.52	88.47	-0.9546	3.722	4	4	0.2565	126
EE vs. EE+GLY	91.96	94.68	-2.714	3.722	4	4	0.7292	126
EE+BIC vs. EE+BIC+GLY	92.18	95.33	-3.152	5.264	2	2	0.5988	126
day2
E10 vs. E10+GLY	80.54	82.77	-2.234	3.722	4	4	0.6001	126
EE vs. EE+GLY	86.63	83.53	3.095	3.722	4	4	0.8316	126
EE+BIC vs. EE+BIC+GLY	85.99	88.13	-2.144	5.264	2	2	0.4074	126
day3
E10 vs. E10+GLY	75.65	70.22	5.427	3.722	4	4	1.458	126
EE vs. EE+GLY	83.72	83.53	0.1868	3.722	4	4	0.05019	126
EE+BIC vs. EE+BIC+GLY	85.32	78.79	6.527	5.264	2	2	1.24	126
day6
E10 vs. E10+GLY	69.45	47.18	22.27	3.722	4	4	5.982	126
EE vs. EE+GLY	82.67	76.1	6.571	3.722	4	4	1.765	126
EE+BIC vs. EE+BIC+GLY	82.4	74.84	7.553	5.264	2	2	1.435	126
day7
E10 vs. E10+GLY	64.77	35.91	28.86	3.722	4	4	7.755	126
EE vs. EE+GLY	79.26	68.56	10.7	3.722	4	4	2.874	126
EE+BIC vs. EE+BIC+GLY	74.42	63.99	10.44	5.264	2	2	1.983	126
day8
E10 vs. E10+GLY	60.51	27.05	33.47	3.722	4	4	8.992	126
EE vs. EE+GLY	75.69	62.37	13.32	3.722	4	4	3.58	126
EE+BIC vs. EE+BIC+GLY	67.26	52.6	14.66	5.264	2	2	2.785	126
day9
E10 vs. E10+GLY	54.53	23.07	31.46	3.722	4	4	8.452	126
EE vs. EE+GLY	67.01	55.62	11.39	3.722	4	4	3.06	126
EE+BIC vs. EE+BIC+GLY	60.74	51.08	9.662	5.264	2	2	1.836	126
day10
E10 vs. E10+GLY	41.13	19.62	21.51	3.722	4	4	5.78	126
EE vs. EE+GLY	57.61	47.93	9.682	3.722	4	4	2.601	126
EE+BIC vs. EE+BIC+GLY	52.6	49.64	2.965	5.264	2	2	0.5633	126

## Sheet: P_consumption_(fig__2h-j)
% day 0
	E10			E10+GLY			EE			EE+GLY			EE+BIC			EE+BIC+GLY
Days	MEAN	SD	N	MEAN	SD	N	MEAN	SD	N	MEAN	SD	N	MEAN	SD	N	MEAN	SD	N
0	100	0	4	100	0	4	100	0	4	100	0	4	100	0	2	100	0	2
1	80.2778	7.59711	4	35	10.324	4	93.1786	3.9303	4	68.9914	4.32053	4	20.2143	1.71726	2	14.2857	2.02031	2
2	53.4722	8.4908	4	24.4444	5.44331	4	74.4241	1.66191	4	56.9138	11.6306	4	16.7857	2.52538	2	6.07143	1.51523	2
3	28.8889	3	4	10.5556	12.2222	4	41.3571	1.24813	4	31.2586	1.25614	4	13.1429	1.61624	2	0	0	2
4	5	10	4	0	0	4							0	0	2
6							31.6071	1.70384	4	25.7155	1.70248	4
7							20.75	2.21736	4	12.7672	2.20984	4
8							12.625	2.49583	4	0	0	4
9							0	0	4
E10 vs E10+GLY
day0	0	-14,67 to 14,67	No	ns	>0,9999
day1	45.28	30,61 to 59,95	Yes	****	<0,0001
day2	29.03	14,36 to 43,70	Yes	****	<0,0001
day3	16.23	-0,7590 to 33,22	No	ns	0.0664
day4	6.038	-9,445 to 21,52	No	ns	0.8208
Test details	Predicted (LS) mean 1	Predicted (LS) mean 2	Predicted (LS) mean diff,	SE of diff,	N1	N2	t	DF
E10 vs E10+GLY
day0	100	100	0	5.312	4	4	0	27
day1	80.28	35	45.28	5.312	4	4	8.524	27
day2	53.47	24.44	29.03	5.312	4	4	5.465	27
day3	26.79	10.56	16.23	6.151	2	4	2.639	27
day4	5	-1.038	6.038	5.606	4	3	1.077	27

## Sheet: Sup_data_(optimation_EE)_
OD 750
DAYS	E10	E10+N, P	E10+Fe	E10+Me	EE
0	0.293	0.266	0.266	0.265	0.265
1	0.419	0.361	0.361	0.404	0.404
2	0.56	0.516	0.487	0.538	0.538
5	0.737	0.702	0.71	0.812	0.803
6	0.834	0.783	0.82	1	0.98
7	0.884	0.915	0.904	1.1	1.032
8	0.91	0.93	0.902	1.27	1.26
11	0.88	1	0.98	2.16	2.17

## Sheet: npq_and_fv_fm^-1_(fig__3a-b)
light intensity : 400 uE		e	e		e+gly	e+gly		ee	ee		ee+gly	ee+gly		ee+bic	ee+bic		ee+bic+gly	ee+bic+gly
Fv/FM	E10			E10+gly			EE			EE+gly			EE+BIC			EE+BIC+GLY
	MEAN	SD	N	MEAN	SD	N	MEAN	SD	N	MEAN	SD	N	MEAN	SD	N	MEAN	SD	N
	0.567257	0.0042379	4	0.485439	0.00599125	4	0.56756	0.00246123	4	0.596256	0.000546311	4	0.583688	0.00417101	4	0.579393	0.00283656	4
NPQ	E10			E10+gly			EE			EE+gly			EE+BIC			EE+BIC+GLY
	MEAN	SD	N	MEAN	SD	N	MEAN	SD	N	MEAN	SD	N	MEAN	SD	N	MEAN	SD	N
	1.56728	0.00456536	4	1.49033	0.108829	4	1.46243	0.0231251	4	1.80969	0.0494476	4	1.67092	0.196252	4	1.54868	0.00779465	4
fv/fm statistics (one way anova)
Number of families	1
Number of comparisons per family	24
Alpha	0.05
one way anova	Mean Diff,	95,00% CI of diff,	Below threshold?	Summary	Adjusted P Value
E10 vs. E10+gly	0.08182	0,06678 to 0,09685	Yes	****	<0,0001	A-B
E10 vs. EE	-0.0003029	-0,01534 to 0,01473	No	ns	>0,9999	A-C
E10 vs. EE+gly	-0.029	-0,04404 to -0,01396	Yes	**	0.002	A-D
E10 vs. EE+BIC	-0.01643	-0,03147 to -0,001394	Yes	*	0.0341	A-E
E10 vs. EE+BIC+GLY	-0.01214	-0,02717 to 0,002902	No	ns	0.1156	A-F
E10+gly vs. EE	-0.08212	-0,09716 to -0,06708	Yes	****	<0,0001	B-C
E10+gly vs. EE+gly	-0.1108	-0,1259 to -0,09578	Yes	****	<0,0001	B-D
E10+gly vs. EE+BIC	-0.09825	-0,1133 to -0,08321	Yes	****	<0,0001	B-E
E10+gly vs. EE+BIC+GLY	-0.09395	-0,1090 to -0,07892	Yes	****	<0,0001	B-F
EE vs. EE+gly	-0.0287	-0,04373 to -0,01366	Yes	**	0.0021	C-D
EE vs. EE+BIC	-0.01613	-0,03117 to -0,001091	Yes	*	0.037	C-E
EE vs. EE+BIC+GLY	-0.01183	-0,02687 to 0,003205	No	ns	0.1264	C-F
EE+gly vs. EE+BIC	0.01257	-0,002469 to 0,02760	No	ns	0.1018	D-E
EE+gly vs. EE+BIC+GLY	0.01686	0,001826 to 0,03190	Yes	*	0.0303	D-F
EE+BIC vs. EE+BIC+GLY	0.004296	-0,01074 to 0,01933	No	ns	0.8506	E-F
Test details	Mean 1	Mean 2	Mean Diff,	SE of diff,	n1	n2	q	DF
E10 vs. E10+gly	0.5673	0.4854	0.08182	0.003778	2	2	30.62	6
E10 vs. EE	0.5673	0.5676	-0.0003029	0.003778	2	2	0.1134	6
E10 vs. EE+gly	0.5673	0.5963	-0.029	0.003778	2	2	10.85	6
E10 vs. EE+BIC	0.5673	0.5837	-0.01643	0.003778	2	2	6.15	6
E10 vs. EE+BIC+GLY	0.5673	0.5794	-0.01214	0.003778	2	2	4.542	6
E10+gly vs. EE	0.4854	0.5676	-0.08212	0.003778	2	2	30.74	6
E10+gly vs. EE+gly	0.4854	0.5963	-0.1108	0.003778	2	2	41.48	6
E10+gly vs. EE+BIC	0.4854	0.5837	-0.09825	0.003778	2	2	36.77	6
E10+gly vs. EE+BIC+GLY	0.4854	0.5794	-0.09395	0.003778	2	2	35.17	6
EE vs. EE+gly	0.5676	0.5963	-0.0287	0.003778	2	2	10.74	6
EE vs. EE+BIC	0.5676	0.5837	-0.01613	0.003778	2	2	6.037	6
EE vs. EE+BIC+GLY	0.5676	0.5794	-0.01183	0.003778	2	2	4.429	6
EE+gly vs. EE+BIC	0.5963	0.5837	0.01257	0.003778	2	2	4.704	6
EE+gly vs. EE+BIC+GLY	0.5963	0.5794	0.01686	0.003778	2	2	6.312	6
EE+BIC vs. EE+BIC+GLY	0.5837	0.5794	0.004296	0.003778	2	2	1.608	6
NPQ statistics (one way anova)
Number of families	1
Number of comparisons per family	24
Alpha	0.05
Tukey's multiple comparisons test	Mean Diff,	95,00% CI of diff,	Below threshold?	Summary	Adjusted P Value
E10 vs. E10+GLY	0.07695	-0,2986 to 0,4525	No	ns	0.954	A-B
E10 vs. EE	0.1049	-0,2707 to 0,4804	No	ns	0.8611	A-C
E10 vs. EE+GLY	-0.2424	-0,6179 to 0,1331	No	ns	0.2373	A-D
E10 vs. EE+BIC	-0.1036	-0,4792 to 0,2719	No	ns	0.8662	A-E
E10 vs. EE+BIC+GLY	0.0186	-0,3569 to 0,3941	No	ns	>0,9999	A-F
E10+GLY vs. EE	0.0279	-0,3476 to 0,4034	No	ns	0.9995	B-C
E10+GLY vs. EE+GLY	-0.3194	-0,6949 to 0,05616	No	ns	0.0954	B-D
E10+GLY vs. EE+BIC	-0.1806	-0,5561 to 0,1949	No	ns	0.4726	B-E
E10+GLY vs. EE+BIC+GLY	-0.05836	-0,4339 to 0,3172	No	ns	0.9853	B-F
EE vs. EE+GLY	-0.3473	-0,7228 to 0,02827	No	ns	0.0689	C-D
EE vs. EE+BIC	-0.2085	-0,5840 to 0,1670	No	ns	0.3503	C-E
EE vs. EE+BIC+GLY	-0.08625	-0,4618 to 0,2893	No	ns	0.9292	C-F
EE+GLY vs. EE+BIC	0.1388	-0,2368 to 0,5143	No	ns	0.6923	D-E
EE+GLY vs. EE+BIC+GLY	0.261	-0,1145 to 0,6365	No	ns	0.1905	D-F
EE+BIC vs. EE+BIC+GLY	0.1222	-0,2533 to 0,4978	No	ns	0.7794	E-F
Test details	Mean 1	Mean 2	Mean Diff,	SE of diff,	n1	n2	q	DF
E10 vs. E10+GLY	1.567	1.49	0.07695	0.09436	2	2	1.153	6
E10 vs. EE	1.567	1.462	0.1049	0.09436	2	2	1.571	6
E10 vs. EE+GLY	1.567	1.81	-0.2424	0.09436	2	2	3.633	6
E10 vs. EE+BIC	1.567	1.671	-0.1036	0.09436	2	2	1.553	6
E10 vs. EE+BIC+GLY	1.567	1.549	0.0186	0.09436	2	2	0.2787	6
E10+GLY vs. EE	1.49	1.462	0.0279	0.09436	2	2	0.4181	6
E10+GLY vs. EE+GLY	1.49	1.81	-0.3194	0.09436	2	2	4.787	6
E10+GLY vs. EE+BIC	1.49	1.671	-0.1806	0.09436	2	2	2.707	6
E10+GLY vs. EE+BIC+GLY	1.49	1.549	-0.05836	0.09436	2	2	0.8746	6
EE vs. EE+GLY	1.462	1.81	-0.3473	0.09436	2	2	5.205	6
EE vs. EE+BIC	1.462	1.671	-0.2085	0.09436	2	2	3.125	6
EE vs. EE+BIC+GLY	1.462	1.549	-0.08625	0.09436	2	2	1.293	6
EE+GLY vs. EE+BIC	1.81	1.671	0.1388	0.09436	2	2	2.08	6
EE+GLY vs. EE+BIC+GLY	1.81	1.549	0.261	0.09436	2	2	3.912	6
EE+BIC vs. EE+BIC+GLY	1.671	1.549	0.1222	0.09436	2	2	1.832	6

## Sheet: lipid_analysis_(fig_3c)
		E			E+G			EE			EE+G			EE+BIC			EE +BIC+G
		MEAN	SD	N	MEAN	SD	N	MEAN	SD	N	MEAN	SD	N	MEAN	SD	N	MEAN	SD	N
FAMES	EPA (% FAMES)	19.6	0.87	4	19.89	0.16	4	20.44	0.42	4	18.63	0.52	4	18.7	0.19	4	14.18	0.14	4
	% DW	13.37	1.65	4	26.88	2.33	4	13.03	1.55	4	19.92	1.12	4	8.82	0.3	4	14.26	0.58	4
TOTAL LIPIDS (% DW)		17.72	1.7	4	26.32	2.4	4	23.01	2.3	4	34.53	3.1	4	27.88	2.4	4	28.09	2.5	4
LIPIDS CONCENTRATION (mg/L)		154.873	17	309.786	24	251.96	23	641.222	31	364.113	24	566.575	25
Number of families	3
Number of comparisons per family	24
Alpha	0.05
anova one way test	Mean Diff,	95,00% CI of diff,	Below threshold?	Summary	Adjusted P Value
EPA %
E10 vs. E10+GLY	-0.29	-2,970 to 2,390	No	ns	0.9994
E10 vs. EE	-0.84	-3,520 to 1,840	No	ns	0.9232
E10 vs. EE+GLY	0.97	-1,710 to 3,650	No	ns	0.8686
E10 vs. EE+BIC	0.9	-1,780 to 3,580	No	ns	0.9001
E10 vs. EE+BIC+GLY	5.42	2,740 to 8,100	Yes	****	<0,0001
E10+GLY vs. EE	-0.55	-3,230 to 2,130	No	ns	0.9872
E10+GLY vs. EE+GLY	1.26	-1,420 to 3,940	No	ns	0.6951
E10+GLY vs. EE+BIC	1.19	-1,490 to 3,870	No	ns	0.742
E10+GLY vs. EE+BIC+GLY	5.71	3,030 to 8,390	Yes	****	<0,0001
EE vs. EE+GLY	1.81	-0,8696 to 4,490	No	ns	0.3261
EE vs. EE+BIC	1.74	-0,9396 to 4,420	No	ns	0.3672
EE vs. EE+BIC+GLY	6.26	3,580 to 8,940	Yes	****	<0,0001
EE+GLY vs. EE+BIC	-0.07	-2,750 to 2,610	No	ns	>0,9999
EE+GLY vs. EE+BIC+GLY	4.45	1,770 to 7,130	Yes	***	0.0004
EE+BIC vs. EE+BIC+GLY	4.52	1,840 to 7,200	Yes	***	0.0003
FAMEs %
E10 vs. E10+GLY	-13.51	-16,19 to -10,83	Yes	****	<0,0001
E10 vs. EE	0.34	-2,340 to 3,020	No	ns	0.9986
E10 vs. EE+GLY	-6.55	-9,230 to -3,870	Yes	****	<0,0001
E10 vs. EE+BIC	4.55	1,870 to 7,230	Yes	***	0.0003
E10 vs. EE+BIC+GLY	-0.89	-3,570 to 1,790	No	ns	0.9042
E10+GLY vs. EE	13.85	11,17 to 16,53	Yes	****	<0,0001
E10+GLY vs. EE+GLY	6.96	4,280 to 9,640	Yes	****	<0,0001
E10+GLY vs. EE+BIC	18.06	15,38 to 20,74	Yes	****	<0,0001
E10+GLY vs. EE+BIC+GLY	12.62	9,940 to 15,30	Yes	****	<0,0001
EE vs. EE+GLY	-6.89	-9,570 to -4,210	Yes	****	<0,0001
EE vs. EE+BIC	4.21	1,530 to 6,890	Yes	***	0.0008
EE vs. EE+BIC+GLY	-1.23	-3,910 to 1,450	No	ns	0.7155
EE+GLY vs. EE+BIC	11.1	8,420 to 13,78	Yes	****	<0,0001
EE+GLY vs. EE+BIC+GLY	5.66	2,980 to 8,340	Yes	****	<0,0001
EE+BIC vs. EE+BIC+GLY	-5.44	-8,120 to -2,760	Yes	****	<0,0001
Test details	Mean 1	Mean 2	Mean Diff,	SE of diff,	N1	N2	q	DF
EPA %
E10 vs. E10+GLY	19.6	19.89	-0.29	0.8667	3	3	0.4732	24
E10 vs. EE	19.6	20.44	-0.84	0.8667	3	3	1.371	24
E10 vs. EE+GLY	19.6	18.63	0.97	0.8667	3	3	1.583	24
E10 vs. EE+BIC	19.6	18.7	0.9	0.8667	3	3	1.469	24
E10 vs. EE+BIC+GLY	19.6	14.18	5.42	0.8667	3	3	8.844	24
E10+GLY vs. EE	19.89	20.44	-0.55	0.8667	3	3	0.8975	24
E10+GLY vs. EE+GLY	19.89	18.63	1.26	0.8667	3	3	2.056	24
E10+GLY vs. EE+BIC	19.89	18.7	1.19	0.8667	3	3	1.942	24
E10+GLY vs. EE+BIC+GLY	19.89	14.18	5.71	0.8667	3	3	9.318	24
EE vs. EE+GLY	20.44	18.63	1.81	0.8667	3	3	2.954	24
EE vs. EE+BIC	20.44	18.7	1.74	0.8667	3	3	2.839	24
EE vs. EE+BIC+GLY	20.44	14.18	6.26	0.8667	3	3	10.22	24
EE+GLY vs. EE+BIC	18.63	18.7	-0.07	0.8667	3	3	0.1142	24
EE+GLY vs. EE+BIC+GLY	18.63	14.18	4.45	0.8667	3	3	7.262	24
EE+BIC vs. EE+BIC+GLY	18.7	14.18	4.52	0.8667	3	3	7.376	24
FAMEs %
E10 vs. E10+GLY	13.37	26.88	-13.51	0.8667	3	3	22.05	24
E10 vs. EE	13.37	13.03	0.34	0.8667	3	3	0.5548	24
E10 vs. EE+GLY	13.37	19.92	-6.55	0.8667	3	3	10.69	24
E10 vs. EE+BIC	13.37	8.82	4.55	0.8667	3	3	7.425	24
E10 vs. EE+BIC+GLY	13.37	14.26	-0.89	0.8667	3	3	1.452	24
E10+GLY vs. EE	26.88	13.03	13.85	0.8667	3	3	22.6	24
E10+GLY vs. EE+GLY	26.88	19.92	6.96	0.8667	3	3	11.36	24
E10+GLY vs. EE+BIC	26.88	8.82	18.06	0.8667	3	3	29.47	24
E10+GLY vs. EE+BIC+GLY	26.88	14.26	12.62	0.8667	3	3	20.59	24
EE vs. EE+GLY	13.03	19.92	-6.89	0.8667	3	3	11.24	24
EE vs. EE+BIC	13.03	8.82	4.21	0.8667	3	3	6.87	24
EE vs. EE+BIC+GLY	13.03	14.26	-1.23	0.8667	3	3	2.007	24
EE+GLY vs. EE+BIC	19.92	8.82	11.1	0.8667	3	3	18.11	24
EE+GLY vs. EE+BIC+GLY	19.92	14.26	5.66	0.8667	3	3	9.236	24
EE+BIC vs. EE+BIC+GLY	8.82	14.26	-5.44	0.8667	3	3	8.877	24
lipid concentration	Mean Diff,	95,00% CI of diff,	Below threshold?	Summary	Adjusted P Value
E10 vs. E10+GLY	-154.9	-209,6 to -100,2	Yes	****	<0,0001	A-B
E10 vs. EE	-97.09	-151,8 to -42,38	Yes	***	0.0003	A-C
E10 vs. EE+GLY	-486.3	-541,1 to -431,6	Yes	****	<0,0001	A-D
E10 vs. EE+BIC	-209.2	-263,9 to -154,5	Yes	****	<0,0001	A-E
E10 vs. EE+BIC+GLY	-411.7	-466,4 to -357,0	Yes	****	<0,0001	A-F
E10+GLY vs. EE	57.83	3,119 to 112,5	Yes	*	0.0348	B-C
E10+GLY vs. EE+GLY	-331.4	-386,1 to -276,7	Yes	****	<0,0001	B-D
E10+GLY vs. EE+BIC	-54.33	-109,0 to 0,3814	No	ns	0.0522	B-E
E10+GLY vs. EE+BIC+GLY	-256.8	-311,5 to -202,1	Yes	****	<0,0001	B-F
EE vs. EE+GLY	-389.3	-444,0 to -334,6	Yes	****	<0,0001	C-D
EE vs. EE+BIC	-112.2	-166,9 to -57,45	Yes	****	<0,0001	C-E
EE vs. EE+BIC+GLY	-314.6	-369,3 to -259,9	Yes	****	<0,0001	C-F
EE+GLY vs. EE+BIC	277.1	222,4 to 331,8	Yes	****	<0,0001	D-E
EE+GLY vs. EE+BIC+GLY	74.65	19,94 to 129,4	Yes	**	0.0045	D-F
EE+BIC vs. EE+BIC+GLY	-202.5	-257,2 to -147,8	Yes	****	<0,0001	E-F
lipid concentration
Test details	Mean 1	Mean 2	Mean Diff,	SE of diff,	n1	n2	q	DF
E10 vs. E10+GLY	154.9	309.8	-154.9	17.21	4	4	12.73	18
E10 vs. EE	154.9	252	-97.09	17.21	4	4	7.976	18
E10 vs. EE+GLY	154.9	641.2	-486.3	17.21	4	4	39.96	18
E10 vs. EE+BIC	154.9	364.1	-209.2	17.21	4	4	17.19	18
E10 vs. EE+BIC+GLY	154.9	566.6	-411.7	17.21	4	4	33.82	18
E10+GLY vs. EE	309.8	252	57.83	17.21	4	4	4.751	18
E10+GLY vs. EE+GLY	309.8	641.2	-331.4	17.21	4	4	27.23	18
E10+GLY vs. EE+BIC	309.8	364.1	-54.33	17.21	4	4	4.463	18
E10+GLY vs. EE+BIC+GLY	309.8	566.6	-256.8	17.21	4	4	21.1	18
EE vs. EE+GLY	252	641.2	-389.3	17.21	4	4	31.98	18
EE vs. EE+BIC	252	364.1	-112.2	17.21	4	4	9.214	18
EE vs. EE+BIC+GLY	252	566.6	-314.6	17.21	4	4	25.85	18
EE+GLY vs. EE+BIC	641.2	364.1	277.1	17.21	4	4	22.77	18
EE+GLY vs. EE+BIC+GLY	641.2	566.6	74.65	17.21	4	4	6.132	18
EE+BIC vs. EE+BIC+GLY	364.1	566.6	-202.5	17.21	4	4	16.63	18

## Sheet: pigment_analysis_(fig_3d)
		E			E+G			EE			EE+G			EE+BIC			EE +BIC+G
		MEAN	SD	N	MEAN	SD	N	MEAN	SD	N	MEAN	SD	N	MEAN	SD	N	MEAN	SD	N
PIGMENTS (µg/mg DW)	FUCO	4.22	0.08	4	3.06	0.2	4	5.29	0.17	4	4.04	0.22	4	4.32	0.04	4	3.05	0.52	4
	B-CAR	0.48	0.01	4	0.19	0.02	4	0.63	0.03	4	0.28	0.003	4	0.5	0.01	4	0.11	0.02	4
	CHL a	10.61	0.19	4	6.2	0.42	4	12.36	0.36	4	9.53	0.5	4	11.01	0.2	4	7.13	1.22	4
ratio chlora/fuco		2.51422			2.02614			2.33648			2.35891			2.54861			2.3377
fucoxanthin concentration (µg/L)		3.68828	0.08		3.60162	0.2		5.79255	0.17		7.50228	0.22		5.64192	0.04		6.15185	0.52
anova one way (pigment) comparisons test	Mean Diff,	95,00% CI of diff,	Below threshold?	Summary	Adjusted P Value
Fucoxanthin
E10 vs. E10+GLY	1.16	0,3786 to 1,941	Yes	***	0.0007
E10 vs. EE	-1.07	-1,851 to -0,2886	Yes	**	0.0022
E10 vs. EE+GLY	0.18	-0,6014 to 0,9614	No	ns	0.9834
E10 vs. EE+BIC	-0.1	-0,8814 to 0,6814	No	ns	0.9989
E10 vs. EE+BIC+GLY	1.17	0,3886 to 1,951	Yes	***	0.0006
E10+GLY vs. EE	-2.23	-3,011 to -1,449	Yes	****	<0,0001
E10+GLY vs. EE+GLY	-0.98	-1,761 to -0,1986	Yes	**	0.0063
E10+GLY vs. EE+BIC	-1.26	-2,041 to -0,4786	Yes	***	0.0002
E10+GLY vs. EE+BIC+GLY	0.01	-0,7714 to 0,7914	No	ns	>0,9999
EE vs. EE+GLY	1.25	0,4686 to 2,031	Yes	***	0.0002
EE vs. EE+BIC	0.97	0,1886 to 1,751	Yes	**	0.007
EE vs. EE+BIC+GLY	2.24	1,459 to 3,021	Yes	****	<0,0001
EE+GLY vs. EE+BIC	-0.28	-1,061 to 0,5014	No	ns	0.8953
EE+GLY vs. EE+BIC+GLY	0.99	0,2086 to 1,771	Yes	**	0.0056
EE+BIC vs. EE+BIC+GLY	1.27	0,4886 to 2,051	Yes	***	0.0002
ß-Carotene
E10 vs. E10+GLY	0.29	-0,4914 to 1,071	No	ns	0.8806
E10 vs. EE	-0.15	-0,9314 to 0,6314	No	ns	0.9927
E10 vs. EE+GLY	0.2	-0,5814 to 0,9814	No	ns	0.9736
E10 vs. EE+BIC	-0.02	-0,8014 to 0,7614	No	ns	>0,9999
E10 vs. EE+BIC+GLY	0.37	-0,4114 to 1,151	No	ns	0.7274
E10+GLY vs. EE	-0.44	-1,221 to 0,3414	No	ns	0.5611
E10+GLY vs. EE+GLY	-0.09	-0,8714 to 0,6914	No	ns	0.9994
E10+GLY vs. EE+BIC	-0.31	-1,091 to 0,4714	No	ns	0.848
E10+GLY vs. EE+BIC+GLY	0.08	-0,7014 to 0,8614	No	ns	0.9996
EE vs. EE+GLY	0.35	-0,4314 to 1,131	No	ns	0.7709
EE vs. EE+BIC	0.13	-0,6514 to 0,9114	No	ns	0.9963
EE vs. EE+BIC+GLY	0.52	-0,2614 to 1,301	No	ns	0.3748
EE+GLY vs. EE+BIC	-0.22	-1,001 to 0,5614	No	ns	0.9602
EE+GLY vs. EE+BIC+GLY	0.17	-0,6114 to 0,9514	No	ns	0.9871
EE+BIC vs. EE+BIC+GLY	0.39	-0,3914 to 1,171	No	ns	0.6815
Chlorophyll a
E10 vs. E10+GLY	4.41	3,629 to 5,191	Yes	****	<0,0001
E10 vs. EE	-1.75	-2,531 to -0,9686	Yes	****	<0,0001
E10 vs. EE+GLY	1.08	0,2986 to 1,861	Yes	**	0.002
E10 vs. EE+BIC	-0.4	-1,181 to 0,3814	No	ns	0.6579
E10 vs. EE+BIC+GLY	3.48	2,699 to 4,261	Yes	****	<0,0001
E10+GLY vs. EE	-6.16	-6,941 to -5,379	Yes	****	<0,0001
E10+GLY vs. EE+GLY	-3.33	-4,111 to -2,549	Yes	****	<0,0001
E10+GLY vs. EE+BIC	-4.81	-5,591 to -4,029	Yes	****	<0,0001
E10+GLY vs. EE+BIC+GLY	-0.93	-1,711 to -0,1486	Yes	*	0.011
EE vs. EE+GLY	2.83	2,049 to 3,611	Yes	****	<0,0001
EE vs. EE+BIC	1.35	0,5686 to 2,131	Yes	****	<0,0001
EE vs. EE+BIC+GLY	5.23	4,449 to 6,011	Yes	****	<0,0001
EE+GLY vs. EE+BIC	-1.48	-2,261 to -0,6986	Yes	****	<0,0001
EE+GLY vs. EE+BIC+GLY	2.4	1,619 to 3,181	Yes	****	<0,0001
EE+BIC vs. EE+BIC+GLY	3.88	3,099 to 4,661	Yes	****	<0,0001
Test details	Mean 1	Mean 2	Mean Diff,	SE of diff,	N1	N2	q	DF
Fucoxanthin
E10 vs. E10+GLY	4.22	3.06	1.16	0.2645	4	4	6.203	54
E10 vs. EE	4.22	5.29	-1.07	0.2645	4	4	5.722	54
E10 vs. EE+GLY	4.22	4.04	0.18	0.2645	4	4	0.9625	54
E10 vs. EE+BIC	4.22	4.32	-0.1	0.2645	4	4	0.5347	54
E10 vs. EE+BIC+GLY	4.22	3.05	1.17	0.2645	4	4	6.256	54
E10+GLY vs. EE	3.06	5.29	-2.23	0.2645	4	4	11.92	54
E10+GLY vs. EE+GLY	3.06	4.04	-0.98	0.2645	4	4	5.24	54
E10+GLY vs. EE+BIC	3.06	4.32	-1.26	0.2645	4	4	6.738	54
E10+GLY vs. EE+BIC+GLY	3.06	3.05	0.01	0.2645	4	4	0.05347	54
EE vs. EE+GLY	5.29	4.04	1.25	0.2645	4	4	6.684	54
EE vs. EE+BIC	5.29	4.32	0.97	0.2645	4	4	5.187	54
EE vs. EE+BIC+GLY	5.29	3.05	2.24	0.2645	4	4	11.98	54
EE+GLY vs. EE+BIC	4.04	4.32	-0.28	0.2645	4	4	1.497	54
EE+GLY vs. EE+BIC+GLY	4.04	3.05	0.99	0.2645	4	4	5.294	54
EE+BIC vs. EE+BIC+GLY	4.32	3.05	1.27	0.2645	4	4	6.791	54
ß-Carotene
E10 vs. E10+GLY	0.48	0.19	0.29	0.2645	4	4	1.551	54
E10 vs. EE	0.48	0.63	-0.15	0.2645	4	4	0.8021	54
E10 vs. EE+GLY	0.48	0.28	0.2	0.2645	4	4	1.069	54
E10 vs. EE+BIC	0.48	0.5	-0.02	0.2645	4	4	0.1069	54
E10 vs. EE+BIC+GLY	0.48	0.11	0.37	0.2645	4	4	1.978	54
E10+GLY vs. EE	0.19	0.63	-0.44	0.2645	4	4	2.353	54
E10+GLY vs. EE+GLY	0.19	0.28	-0.09	0.2645	4	4	0.4813	54
E10+GLY vs. EE+BIC	0.19	0.5	-0.31	0.2645	4	4	1.658	54
E10+GLY vs. EE+BIC+GLY	0.19	0.11	0.08	0.2645	4	4	0.4278	54
EE vs. EE+GLY	0.63	0.28	0.35	0.2645	4	4	1.872	54
EE vs. EE+BIC	0.63	0.5	0.13	0.2645	4	4	0.6951	54
EE vs. EE+BIC+GLY	0.63	0.11	0.52	0.2645	4	4	2.781	54
EE+GLY vs. EE+BIC	0.28	0.5	-0.22	0.2645	4	4	1.176	54
EE+GLY vs. EE+BIC+GLY	0.28	0.11	0.17	0.2645	4	4	0.909	54
EE+BIC vs. EE+BIC+GLY	0.5	0.11	0.39	0.2645	4	4	2.085	54
Chlorophyll a
E10 vs. E10+GLY	10.61	6.2	4.41	0.2645	4	4	23.58	54
E10 vs. EE	10.61	12.36	-1.75	0.2645	4	4	9.358	54
E10 vs. EE+GLY	10.61	9.53	1.08	0.2645	4	4	5.775	54
E10 vs. EE+BIC	10.61	11.01	-0.4	0.2645	4	4	2.139	54
E10 vs. EE+BIC+GLY	10.61	7.13	3.48	0.2645	4	4	18.61	54
E10+GLY vs. EE	6.2	12.36	-6.16	0.2645	4	4	32.94	54
E10+GLY vs. EE+GLY	6.2	9.53	-3.33	0.2645	4	4	17.81	54
E10+GLY vs. EE+BIC	6.2	11.01	-4.81	0.2645	4	4	25.72	54
E10+GLY vs. EE+BIC+GLY	6.2	7.13	-0.93	0.2645	4	4	4.973	54
EE vs. EE+GLY	12.36	9.53	2.83	0.2645	4	4	15.13	54
EE vs. EE+BIC	12.36	11.01	1.35	0.2645	4	4	7.219	54
EE vs. EE+BIC+GLY	12.36	7.13	5.23	0.2645	4	4	27.97	54
EE+GLY vs. EE+BIC	9.53	11.01	-1.48	0.2645	4	4	7.914	54
EE+GLY vs. EE+BIC+GLY	9.53	7.13	2.4	0.2645	4	4	12.83	54
EE+BIC vs. EE+BIC+GLY	11.01	7.13	3.88	0.2645	4	4	20.75	54

## Sheet: Phot_and_resp_analy_(fig_4a-b)
nmoli O2*mg Chl^-1 *min^-1	Respiration			Gross photosynthesis			Net Photosynthesis
	MEAN	SD	N	MEAN	SD	N	MEAN	SD	N
E10	-0.0219491	0.00759597	11	0.0805778	0.00939935	5	0.102527	0.0122956	8
E10+GLY	-0.0861492	0.0105238	12	0.104034	0.0146089	6	0.190183	0.0178283	9
EE	-0.03607	0.0173227	9	0.108276	0.0149384	5	0.144346	0.0247919	7
EE+GLY	-0.0793689	0.0336429	9	0.160914	0.0133244	4	0.240283	0.0403051	6.5
EE+BIC	-0.0521936	0.0100314	11	0.135482	0.0132025	7	0.187675	0.0166327	9
EE+BIC+GLY	-0.199983	0.0376236	12	0.241133	0.0564926	11	0.441116	0.0658699	11.5
ANOVA ONE WAY TEST	Predicted (LS) mean diff,	95,00% CI of diff,	Below threshold?	Summary	Adjusted P Value
Respiration
E10 vs. E10+GLY	0.0642	0,03137 to 0,09703	Yes	****	<0,0001
E10 vs. EE	0.01412	-0,02122 to 0,04947	No	ns	0.8529
E10 vs. EE+GLY	0.05742	0,02207 to 0,09277	Yes	***	0.0001
E10 vs. EE+BIC	0.03024	-0,003287 to 0,06378	No	ns	0.1014
E10 vs. EE+BIC+GLY	0.178	0,1452 to 0,2109	Yes	****	<0,0001
E10+GLY vs. EE	-0.05008	-0,08476 to -0,01540	Yes	***	0.0008
E10+GLY vs. EE+GLY	-0.00678	-0,04146 to 0,02790	No	ns	0.9928
E10+GLY vs. EE+BIC	-0.03396	-0,06678 to -0,001130	Yes	*	0.0383
E10+GLY vs. EE+BIC+GLY	0.1138	0,08173 to 0,1459	Yes	****	<0,0001
EE vs. EE+GLY	0.0433	0,006228 to 0,08037	Yes	*	0.0125
EE vs. EE+BIC	0.01612	-0,01922 to 0,05147	No	ns	0.7686
EE vs. EE+BIC+GLY	0.1639	0,1292 to 0,1986	Yes	****	<0,0001
EE+GLY vs. EE+BIC	-0.02718	-0,06252 to 0,008170	No	ns	0.2306
EE+GLY vs. EE+BIC+GLY	0.1206	0,08594 to 0,1553	Yes	****	<0,0001
EE+BIC vs. EE+BIC+GLY	0.1478	0,1150 to 0,1806	Yes	****	<0,0001
Photosynthesis
E10 vs. E10+GLY	-0.02346	-0,07107 to 0,02416	No	ns	0.7061
E10 vs. EE	-0.0277	-0,07743 to 0,02204	No	ns	0.5865
E10 vs. EE+GLY	-0.08034	-0,1331 to -0,02758	Yes	***	0.0004
E10 vs. EE+BIC	-0.0549	-0,1010 to -0,008858	Yes	*	0.01
E10 vs. EE+BIC+GLY	-0.1606	-0,2030 to -0,1181	Yes	****	<0,0001
E10+GLY vs. EE	-0.004242	-0,05186 to 0,04338	No	ns	0.9998
E10+GLY vs. EE+GLY	-0.05688	-0,1076 to -0,006119	Yes	*	0.0188
E10+GLY vs. EE+BIC	-0.03145	-0,07520 to 0,01230	No	ns	0.3002
E10+GLY vs. EE+BIC+GLY	-0.1371	-0,1770 to -0,09719	Yes	****	<0,0001
EE vs. EE+GLY	-0.05264	-0,1054 to 0,0001143	No	ns	0.0508
EE vs. EE+BIC	-0.02721	-0,07325 to 0,01884	No	ns	0.5221
EE vs. EE+BIC+GLY	-0.1329	-0,1753 to -0,09044	Yes	****	<0,0001
EE+GLY vs. EE+BIC	0.02543	-0,02386 to 0,07472	No	ns	0.6635
EE+GLY vs. EE+BIC+GLY	-0.08022	-0,1261 to -0,03430	Yes	****	<0,0001
EE+BIC vs. EE+BIC+GLY	-0.1057	-0,1437 to -0,06763	Yes	****	<0,0001
Test details	Predicted (LS) mean 1	Predicted (LS) mean 2	Predicted (LS) mean diff,	SE of diff,	N1	N2	q	DF
Respiration
E10 vs. E10+GLY	-0.02195	-0.08615	0.0642	0.01127	11	12	8.054	90
E10 vs. EE	-0.02195	-0.03607	0.01412	0.01214	11	9	1.645	90
E10 vs. EE+GLY	-0.02195	-0.07937	0.05742	0.01214	11	9	6.69	90
E10 vs. EE+BIC	-0.02195	-0.05219	0.03024	0.01151	11	11	3.715	90
E10 vs. EE+BIC+GLY	-0.02195	-0.2	0.178	0.01127	11	12	22.34	90
E10+GLY vs. EE	-0.08615	-0.03607	-0.05008	0.01191	12	9	5.947	90
E10+GLY vs. EE+GLY	-0.08615	-0.07937	-0.00678	0.01191	12	9	0.8052	90
E10+GLY vs. EE+BIC	-0.08615	-0.05219	-0.03396	0.01127	12	11	4.26	90
E10+GLY vs. EE+BIC+GLY	-0.08615	-0.2	0.1138	0.01102	12	12	14.6	90
EE vs. EE+GLY	-0.03607	-0.07937	0.0433	0.01273	9	9	4.81	90
EE vs. EE+BIC	-0.03607	-0.05219	0.01612	0.01214	9	11	1.879	90
EE vs. EE+BIC+GLY	-0.03607	-0.2	0.1639	0.01191	9	12	19.47	90
EE+GLY vs. EE+BIC	-0.07937	-0.05219	-0.02718	0.01214	9	11	3.166	90
EE+GLY vs. EE+BIC+GLY	-0.07937	-0.2	0.1206	0.01191	9	12	14.32	90
EE+BIC vs. EE+BIC+GLY	-0.05219	-0.2	0.1478	0.01127	11	12	18.54	90
Photosynthesis
E10 vs. E10+GLY	0.08058	0.104	-0.02346	0.01635	5	6	2.029	90
E10 vs. EE	0.08058	0.1083	-0.0277	0.01708	5	5	2.293	90
E10 vs. EE+GLY	0.08058	0.1609	-0.08034	0.01812	5	4	6.272	90
E10 vs. EE+BIC	0.08058	0.1355	-0.0549	0.01581	5	7	4.91	90
E10 vs. EE+BIC+GLY	0.08058	0.2411	-0.1606	0.01457	5	11	15.59	90
E10+GLY vs. EE	0.104	0.1083	-0.004242	0.01635	6	5	0.3669	90
E10+GLY vs. EE+GLY	0.104	0.1609	-0.05688	0.01743	6	4	4.615	90
E10+GLY vs. EE+BIC	0.104	0.1355	-0.03145	0.01502	6	7	2.96	90
E10+GLY vs. EE+BIC+GLY	0.104	0.2411	-0.1371	0.01371	6	11	14.15	90
EE vs. EE+GLY	0.1083	0.1609	-0.05264	0.01812	5	4	4.109	90
EE vs. EE+BIC	0.1083	0.1355	-0.02721	0.01581	5	7	2.433	90
EE vs. EE+BIC+GLY	0.1083	0.2411	-0.1329	0.01457	5	11	12.9	90
EE+GLY vs. EE+BIC	0.1609	0.1355	0.02543	0.01693	4	7	2.125	90
EE+GLY vs. EE+BIC+GLY	0.1609	0.2411	-0.08022	0.01577	4	11	7.195	90
EE+BIC vs. EE+BIC+GLY	0.1355	0.2411	-0.1057	0.01306	7	11	11.44	90

## Sheet: Cell_dimension
diameter Size (µm)
time (days)	E10	E10 + GLY	EE	EE + GLY
0	8	8.7	9	9.5
3	8.9	10	8	10.7
4	8	9.7	8.5	10
5	9.5	9.2	9	8.5
6	8.9	5.6	9.4	6.6
7	6	5.7	8.5	6.4
10	8.9	6.8	10	6.8
	MEAN	SD	N
E10	8.31429	1.15388	7
E10 + GLY	7.95714	1.88402	7
EE	8.91429	0.659365	7
EE + GLY	8.35714	1.77281	7
