# Supplementary material for: Boosting Biomass Quantity and Quality by Improved Mixotrophic Culture of the Diatom Phaeodactylum tricornutum
Source: Front Plant Sci. 2021 Apr 9;12:642199. doi: 10.3389/fpls.2021.642199 (PMC8063856; doi:10.3389/fpls.2021.642199)
Supplement: Supplementary File 3 — All experimental data and statistical analysis for flask experiments. [file Table_3.xlsx]

## Sheet: EE
Compost	C° medium
NaCl	21.194	g/L
Na2SO4	3.55	g/L
KCl	0.599	g/L
NaHCO3	0.174	g/L
KBr	0.0863	g/L
H3BO3	0.023	g/L
NaF	0.028	g/L
MgCl2,6H20	9.592	g/L
CaCl2, 2H2O	1.344	g/L
SrCl2, 6H2O	0.0218	g/L
NaNO3	2.5	g/L
NaH2PO4	0.208425	g/L
FeEDTA	0.216283	g/L
Na2EDTA, 2H2O	0.00309	g/L
ZnSO4,7H2O	0.0058928	g/L
CoSO4, 7H2O	1.6e-05	g/L
MnSO4,4H2O	0.00254972	g/L
Na2SeO3	1.73e-07	g/L
Na2MoO4,2H2O	1.48e-06	g/L
NiCl2, 6H2O	1.49e-06	g/L
CuSO4,5H2O	0.000660051	g/L
thiamine,HCl (vit.B1)	2e-05	g/L
Biotin (vit. H)	1e-07	g/L
Cyanocobalamin (vit. B12)	1e-07	g/L
