# Supplementary material for: Boosting Biomass Quantity and Quality by Improved Mixotrophic Culture of the Diatom Phaeodactylum tricornutum
Source: Front Plant Sci. 2021 Apr 9;12:642199. doi: 10.3389/fpls.2021.642199 (PMC8063856; doi:10.3389/fpls.2021.642199)
Supplement: Supplementary File 4 — All experimental data and statistical analysis for 2-L photobioreactor experiments. [file Table_4.xlsx]

## Sheet: Sheet2
		OD750	g/L
		0.4	0.35
		0.495	0.47
		0.5	0.4
		0.597	0.56
		0.653	0.69
		0.754	0.72
		0.804	0.72
		0.907	1.29
		1.08	0.97
		1.29	0.95
		1.43	1.1
		1.59	1.03319
		1.7	0.94
		1.99	1.44
		2.1	1.84
		2.23	1.37
		2.37	1.46
		2.48	1.55
		2.73	1.49
		2.89	2.1
		3.05	1.9625
		3.09	1.9
		3.75	2.35
		3.8	2.6
		3.86	2.53333
		3.99	2.075
		4	2.2125
		4.01	2.8
		4.11	2.36667
		4.13	2.55
		4.24	2.55
		4.28	2.6
		4.53	2.5
		4.95	2.83333
		4.97	2.80333
		5.04	3.8
		5.09	3.71667
		5.23	3.65
		5.73	3.55
		6.79	3.525
		7.49	4.5
		8.55	5.46667
		9.88	6.46667
		11.74	6.83333
		13.18	7.16667
		13.4	7.8
